# Supplementary material for: Gut dysbiosis contributes to the development of Budd-Chiari syndrome through immune imbalance
Source: mSystems. 2024 Aug 21;9(9):e00794-24. doi: 10.1128/msystems.00794-24 (PMC11406926; doi:10.1128/msystems.00794-24)
Supplement: Table S1 — Clinical characteristics. [file msystems.00794-24-s0002.xlsx]

## Sheet: Sheet1
Supplementary Table 1: Clinical characteristics of patients with B-CS and healthy controls
Subject ID	Status	Age	Gender	BMI (kg/m2)	Smoking Status	Alcohol consumer (>60g/day)	Child-Pugh	Serum bilirubin (umol/L)	Serum albumin (g/L)	Prothrombin time (s)	Medication
B-CS 001	B-CS	43	male	24.41	Not Smoking	No	A	23	41.7	13.7	High blood pressure	Cholesterol	Diabetes	Gout	Gastric acid medication	Analgesic	Others	Other cancers
B-CS 002	B-CS	42	male	23.36	Stopped Smoking	No	A	11.8	45	13	No	No	No	No	No	No	No	No
B-CS 003	B-CS	45	male	18.93	Not Smoking	Yes	B	33.5	32.9	13.5	No	No	No	No	No	No	No	No
B-CS 005	B-CS	45	male	20.67	Stopped Smoking	Yes	B	25.6	35.3	15.4	No	No	No	No	No	No	No	No
B-CS 006	B-CS	50	female	22.7	Not Smoking	No	A	7	39.3	10.4	No	No	No	No	No	No	No	No
B-CS 007	B-CS	40	female	22.07	Not Smoking	No	A	21.9	39.5	12.8	No	No	No	No	No	No	No	No
B-CS 009	B-CS	40	female	19.26	Not Smoking	No	A	12.1	45.8	11.1	No	No	No	No	No	No	No	No
B-CS 010	B-CS	30	male	19.96	Not Smoking	Yes	A	24.8	35.9	12	No	No	No	No	No	No	No	No
B-CS 013	B-CS	45	female	22.48	Not Smoking	No	A	27.26	41.3	14.5	No	No	No	No	No	No	No	No
B-CS 014	B-CS	55	female	23.71	Not Smoking	No	A	9.68	41.4	11.8	No	No	No	No	No	No	No	No
B-CS 015	B-CS	57	male	20.52	Not Smoking	Yes	A	11.1	39.3	12.8	No	No	No	No	No	No	No	No
B-CS 017	B-CS	43	male	23.96	Smoking	Yes	C	212.7	35.12	13.7	No	No	No	No	No	No	No	No
B-CS 018	B-CS	73	female	23.82	Not Smoking	No	A	24.9	33.3	13	No	No	No	No	No	No	No	No
B-CS 019	B-CS	26	male	21.01	Smoking	No	B	5.3	25.2	20	No	No	No	No	No	No	No	No
B-CS 021	B-CS	22	male	23.35	Not Smoking	Yes	A	12.6	41.6	13.6	No	No	No	No	No	No	No	No
B-CS 022	B-CS	55	male	23.15	Stopped Smoking	Yes	A	8.5	37.6	11.2	No	No	No	No	No	No	No	No
B-CS 023	B-CS	18	male	23.53	Smoking	Yes	B	31.1	33.2	11.2	No	No	No	No	No	No	No	No
B-CS 024	B-CS	60	male	22.84	Smoking	No	A	13.4	36.8	12.1	No	No	No	No	No	No	No	No
B-CS 026	B-CS	54	male	18.97	Not Smoking	Yes	A	10.2	35.4	14.9	No	No	No	No	No	No	No	No
B-CS 027	B-CS	55	female	23.53	Not Smoking	No	C	52.02	31.5	16.2	No	No	No	No	No	No	No	No
B-CS 028	B-CS	28	male	21.9	Not Smoking	Yes	A	11.7	46.8	12.5	No	No	No	No	No	No	No	No
B-CS 029	B-CS	25	male	21.2	Stopped Smoking	No	A	28.8	41.7	14.4	No	No	No	No	No	No	No	No
B-CS 031	B-CS	47	female	20.16	Not Smoking	No	A	11.7	41.3	10.3	No	No	No	No	No	No	No	No
B-CS 032	B-CS	50	male	20.01	Stopped Smoking	Yes	A	8.8	42.9	11.1	No	No	No	No	No	No	No	No
B-CS 033	B-CS	80	male	22.38	Stopped Smoking	No	A	32.5	21.9	12	No	No	No	No	No	No	No	No
B-CS 034	B-CS	59	male	19.71	Smoking	Yes	C	45.4	32.7	17.3	No	No	No	No	No	No	No	No
B-CS 036	B-CS	29	male	20.79	Smoking	Yes	A	22.4	45.1	13.1	No	No	No	No	No	No	No	No
B-CS 038	B-CS	46	male	20.28	Stopped Smoking	Yes	A	19.4	36	15.5	No	No	No	No	No	No	No	No
B-CS 039	B-CS	50	female	21.11	Not Smoking	No	A	15.4	45.7	11.5	No	No	No	No	No	No	No	No
B-CS 040	B-CS	34	male	21.21	Not Smoking	No	A	40.2	45.5	12.3	No	No	No	No	No	No	No	No
B-CS 041	B-CS	30	male	22.98	Stopped Smoking	No	B	25.6	38.6	22.8	No	No	No	No	No	No	No	No
B-CS 044	B-CS	57	female	18.03	Not Smoking	No	A	14.87	45.8	14.7	No	No	No	No	No	No	No	No
B-CS 045	B-CS	32	male	22.5	Not Smoking	No	B	51.8	37.9	13.6	No	No	No	No	No	No	No	No
B-CS 046	B-CS	57	male	22.16	Not Smoking	Yes	A	13	40.6	11.3	No	No	No	No	No	No	No	No
B-CS 047	B-CS	52	female	20.33	Not Smoking	No	A	14.99	38.7	12.9	No	No	No	No	No	No	No	No
B-CS 048	B-CS	45	male	20.97	Smoking	No	A	9	43.9	11.2	No	No	No	No	No	No	No	No
B-CS 052	B-CS	62	male	21.94	Stopped Smoking	No	C	62.5	32.4	15.1	No	No	No	No	No	No	No	No
B-CS 054	B-CS	59	male	19.89	Stopped Smoking	No	A	16.6	48.8	11.6	No	No	No	No	No	No	No	No
B-CS 057	B-CS	51	female	18.26	Not Smoking	No	B	36.9	62.9	13.1	No	No	No	No	No	No	No	No
B-CS 058	B-CS	39	female	21.39	Not Smoking	No	B	33.67	36.5	15.6	No	No	No	No	No	No	No	No
B-CS 059	B-CS	23	female	20.56	Not Smoking	No	A	32.6	39.2	11.5	No	No	No	No	No	No	No	No
B-CS 060	B-CS	24	male	23.93	Stopped Smoking	No	B	40.3	29.5	16.1	No	No	No	No	No	No	No	No
B-CS 061	B-CS	55	male	19.08	Not Smoking	No	A	8.8	36	26.2	No	No	No	No	No	No	No	No
B-CS 062	B-CS	51	female	24.15	Not Smoking	No	A	14.93	43.3	10.6	No	No	No	No	No	No	No	No
B-CS 063	B-CS	38	female	24	Not Smoking	No	A	7.5	34.4	37.1	No	No	No	No	No	No	No	No
B-CS 064	B-CS	54	female	22.67	Not Smoking	No	A	12.95	41.1	11.6	No	No	No	No	No	No	No	No
B-CS 068	B-CS	41	female	23.19	Not Smoking	No	A	11.5	39.3	12.2	No	No	No	No	No	No	No	No
B-CS 069	B-CS	66	female	21.36	Not Smoking	No	A	16.3	40.1	21.9	No	No	No	No	No	No	No	No
B-CS 070	B-CS	56	male	19.57	Not Smoking	Yes	B	8.5	32.4	11.3	No	No	No	No	No	No	No	No
B-CS 071	B-CS	49	male	19.58	Stopped Smoking	No	B	16.21	40.4	20.7	No	No	No	No	No	No	No	No
B-CS 072	B-CS	51	male	23.88	Smoking	Yes	A	40	43.5	12.2	No	No	No	No	No	No	No	No
B-CS 073	B-CS	47	male	19.45	Stopped Smoking	Yes	A	15.7	44.6	11.9	No	No	No	No	No	No	No	No
B-CS 074	B-CS	46	female	22.56	Not Smoking	No	B	24.5	40.3	11	No	No	No	No	No	No	No	No
B-CS 075	B-CS	49	male	22.96	Smoking	No	B	44.56	34.7	13.5	No	No	No	No	No	No	No	No
B-CS 076	B-CS	52	female	21.22	Not Smoking	No	A	13.24	41.7	10.8	No	No	No	No	No	No	No	No
B-CS 078	B-CS	32	female	22.21	Not Smoking	No	A	26.9	40.5	13	No	No	No	No	No	No	No	No
B-CS 079	B-CS	50	female	20.49	Not Smoking	No	A	13.59	41.4	11.7	No	No	No	No	No	No	No	No
B-CS 081	B-CS	45	male	20.57	Smoking	Yes	A	13.8	42.1	11.7	No	No	No	No	No	No	No	No
B-CS 082	B-CS	61	male	23.99	Smoking	Yes	A	23.41	34.9	12.6	No	No	No	No	No	No	No	No
B-CS 083	B-CS	53	male	23.52	Stopped Smoking	Yes	B	18.5	18.9	11.2	No	No	No	No	No	No	No	No
B-CS 084	B-CS	44	male	19.82	Not Smoking	No	A	14.88	33.3	16.7	No	No	No	No	No	No	No	No
B-CS 085	B-CS	29	male	22.99	Not Smoking	No	A	13.6	40.1	12.9	No	No	No	No	No	No	No	No
B-CS 086	B-CS	46	female	22.4	Not Smoking	No	A	24	43.5	11.7	No	No	No	No	No	No	No	No
B-CS 087	B-CS	51	male	20.65	Stopped Smoking	No	A	10.76	38.9	12.5	No	No	No	No	No	No	No	No
B-CS 088	B-CS	45	female	21.66	Not Smoking	No	A	26.7	42	13	No	No	No	No	No	No	No	No
B-CS 089	B-CS	44	male	19.32	Not Smoking	Yes	A	22.2	41.7	17.7	No	No	No	No	No	No	No	No
B-CS 090	B-CS	27	male	23.48	Not Smoking	Yes	A	9.9	43.3	10.8	No	No	No	No	No	No	No	No
B-CS 091	B-CS	58	male	22.44	Smoking	Yes	B	44.2	31.2	15.1	No	No	No	No	No	No	No	No
B-CS 092	B-CS	47	female	21.45	Not Smoking	No	A	10.58	37.6	11.9	No	No	No	No	No	No	No	No
B-CS 093	B-CS	65	female	23.2	Not Smoking	No	B	58.1	38.5	15.4	No	No	No	No	No	No	No	No
B-CS 094	B-CS	54	male	18.84	Not Smoking	No	A	4.9	22.7	12.2	No	No	No	No	No	No	No	No
B-CS 095	B-CS	47	male	18.85	Stopped Smoking	Yes	A	17.2	46	10.2	No	No	No	No	No	No	No	No
B-CS 096	B-CS	41	male	24.13	Not Smoking	Yes	A	20.7	41.2	14	No	No	No	No	No	No	No	No
B-CS 097	B-CS	55	male	20.99	Smoking	No	A	29.48	39.4	11.8	No	No	No	No	No	No	No	No
B-CS 098	B-CS	46	female	20.49	Not Smoking	No	B	32.68	29.7	24.4	No	No	No	No	No	No	No	No
B-CS 099	B-CS	63	male	20.36	Stopped Smoking	No	B	48.58	35.3	14.9	No	No	No	No	No	No	No	No
B-CS 100	B-CS	39	female	23.66	Not Smoking	No	A	19.5	45	11.2	No	No	No	No	No	No	No	No
B-CS 102	B-CS	55	male	20.95	Stopped Smoking	Yes	A	12.1	40.8	11.7	No	No	No	No	No	No	No	No
B-CS 103	B-CS	37	male	23.82	Stopped Smoking	No	A	29.2	38.1	15	No	No	No	No	No	No	No	No
B-CS 104	B-CS	40	female	21.01	Not Smoking	No	A	14.2	21.8	12.3	No	No	No	No	No	No	No	No
B-CS 105	B-CS	63	female	23.82	Not Smoking	No	A	15.2	33.8	12.6	No	No	No	No	No	No	No	No
B-CS 106	B-CS	51	female	23.22	Not Smoking	No	A	17.2	42.1	11.8	No	No	No	No	No	No	No	No
B-CS 107	B-CS	25	male	24.46	Not Smoking	Yes	B	38	41.9	14.8	No	No	No	No	No	No	No	No
B-CS 108	B-CS	32	male	20.23	Stopped Smoking	No	C	166.6	32.3	11.8	No	No	No	No	No	No	No	No
B-CS 109	B-CS	42	male	22.75	Not Smoking	No	B	49.1	32.7	12.5	No	No	No	No	No	No	No	No
B-CS 112	B-CS	48	male	24.14	Not Smoking	No	A	30	31.3	24.6	No	No	No	No	No	No	No	No
B-CS 113	B-CS	44	female	22.97	Not Smoking	No	A	26.1	36.1	13.4	No	No	No	No	No	No	No	No
B-CS 114	B-CS	69	male	21.85	Stopped Smoking	No	A	21	37.2	11.6	No	No	No	No	No	No	No	No
B-CS 116	B-CS	46	male	18.05	Smoking	Yes	A	17.35	33.7	11.2	No	No	No	No	No	No	No	No
B-CS 117	B-CS	49	female	18.86	Not Smoking	No	A	23.2	38	19.8	No	No	No	No	No	No	No	No
B-CS 118	B-CS	62	male	20.34	Smoking	No	A	15.13	45	10.5	No	No	No	No	No	No	No	No
B-CS 119	B-CS	54	male	21.29	Not Smoking	No	B	37.2	46.7	13.6	No	No	No	No	No	No	No	No
B-CS 120	B-CS	58	female	22.86	Not Smoking	No	B	69.99	43.9	14	No	No	No	No	No	No	No	No
B-CS 122	B-CS	53	male	21.84	Not Smoking	Yes	A	8.9	39.2	10.9	No	No	No	No	No	No	No	No
B-CS 123	B-CS	51	male	21.02	Smoking	No	A	15.9	41.6	12	No	No	No	No	No	No	No	No
B-CS 124	B-CS	35	female	21.64	Not Smoking	No	A	19.1	27.6	14.1	No	No	No	No	No	No	No	No
B-CS 126	B-CS	47	female	19.18	Not Smoking	No	A	17.71	44.1	11.4	No	No	No	No	No	No	No	No
B-CS 127	B-CS	39	male	23.22	Smoking	Yes	B	29.27	32	14.1	No	No	No	No	No	No	No	No
B-CS 128	B-CS	36	male	23.02	Not Smoking	No	A	20.6	48.2	13.4	No	No	No	No	No	No	No	No
B-CS 129	B-CS	48	female	24.24	Not Smoking	No	C	342.93	30	25.5	No	No	No	No	No	No	No	No
B-CS 130	B-CS	40	male	22.52	Not Smoking	No	A	20.1	46.2	12	No	No	No	No	No	No	No	No
B-CS 131	B-CS	29	male	18.48	Smoking	Yes	A	14.6	44	11	No	No	No	No	No	No	No	No
B-CS 132	B-CS	50	male	23.69	Stopped Smoking	No	A	24.8	37.6	13.7	No	No	No	No	No	No	No	No
B-CS 133	B-CS	21	female	19.85	Not Smoking	No	A	11.1	39.2	12	No	No	No	No	No	No	No	No
B-CS 134	B-CS	50	male	18.16	Not Smoking	Yes	C	103.9	24.6	15.3	No	No	No	No	No	No	No	No
B-CS 135	B-CS	32	male	20.22	Smoking	Yes	B	72.9	45.7	12	No	No	No	No	No	No	No	No
B-CS 136	B-CS	30	male	24.5	Not Smoking	No	C	56.3	37.3	16	No	No	No	No	No	No	No	No
B-CS 137	B-CS	56	male	18.48	Smoking	Yes	A	26.4	36.9	13.4	No	No	No	No	No	No	No	No
B-CS 138	B-CS	62	male	18.45	Smoking	No	B	33.3	35.6	20.6	No	No	No	No	No	No	No	No
B-CS 139	B-CS	60	male	19.79	Not Smoking	Yes	B	39.9	37.4	19.3	No	No	No	No	No	No	No	No
B-CS 140	B-CS	43	male	21.28	Smoking	Yes	C	61.9	33.1	20.6	No	No	No	No	No	No	No	No
B-CS 141	B-CS	20	male	20.03	Stopped Smoking	No	B	67.2	51.9	17	No	No	No	No	No	No	No	No
B-CS 142	B-CS	35	male	20.53	Not Smoking	No	C	20.8	26.1	27.3	No	No	No	No	No	No	No	No
B-CS 143	B-CS	30	male	19.6	Smoking	Yes	C	59.4	32	12.5	No	No	No	No	No	No	No	No
B-CS 150	B-CS	56	female	20.02	Not Smoking	No	B	49.7	47.9	12.4	No	No	No	No	No	No	No	No
B-CS 152	B-CS	36	male	18.19	Stopped Smoking	No	C	24.8	41.1	39	No	No	No	No	No	No	No	No
B-CS 153	B-CS	41	male	20.58	Stopped Smoking	No	A	18	44.2	13.1	No	No	No	No	No	No	No	No
B-CS 157	B-CS	32	male	20.89	Smoking	Yes	B	13.3	42.1	15.6	No	No	No	No	No	No	No	No
B-CS 159	B-CS	56	female	23.81	Not Smoking	No	A	21.4	46.9	11.3	No	No	No	No	No	No	No	No
B-CS 160	B-CS	63	male	19.4	Stopped Smoking	Yes	A	23.7	42.7	12	No	No	No	No	No	No	No	No
B-CS 161	B-CS	64	male	23.11	Smoking	No	B	17	33.6	14.3	No	No	No	No	No	No	No	No
B-CS 165	B-CS	46	female	20.26	Not Smoking	No	B	11.5	47.1	13.1	No	No	No	No	No	No	No	No
B-CS 166	B-CS	32	male	22.66	Not Smoking	Yes	B	12.8	24	11.4	No	No	No	No	No	No	No	No
B-CS 167	B-CS	76	male	19.33	Not Smoking	No	A	10.9	38.4	11.8	No	No	No	No	No	No	No	No
B-CS 169	B-CS	48	female	22.55	Not Smoking	No	C	34.2	30.2	14.7	No	No	No	No	No	No	No	No
B-CS 170	B-CS	21	male	20.18	Smoking	Yes	A	32.2	49.4	13.2	No	No	No	No	No	No	No	No
B-CS 171	B-CS	39	male	18.18	Not Smoking	Yes	C	23.4	24.4	13.9	No	No	No	No	No	No	No	No
B-CS 172	B-CS	49	female	20.85	Not Smoking	No	A	22.6	47.3	11.5	No	No	No	No	No	No	No	No
B-CS 173	B-CS	48	female	21.94	Not Smoking	No	B	21.9	29.1	11.3	No	No	No	No	No	No	No	No
B-CS 176	B-CS	34	male	24.24	Smoking	No	B	37.8	43.9	22.4	No	No	No	No	No	No	No	No
B-CS 177	B-CS	39	male	20.06	Smoking	No	A	25.9	28.9	11.9	No	No	No	No	No	No	No	No
B-CS 178	B-CS	33	male	20.78	Not Smoking	No	B	43.9	52.7	13.2	No	No	No	No	No	No	No	No
B-CS 180	B-CS	30	male	22.7	Stopped Smoking	Yes	B	55.9	40.5	15.1	No	No	No	No	No	No	No	No
B-CS 187	B-CS	61	male	22.54	Not Smoking	No	B	42.3	35.1	14.2	No	No	No	No	No	No	No	No
B-CS 188	B-CS	34	male	20.47	Smoking	Yes	B	41.1	50.7	11.4	No	No	No	No	No	No	No	No
B-CS 189	B-CS	30	male	22.96	Stopped Smoking	Yes	B	62.4	34.4	13.9	No	No	No	No	No	No	No	No
B-CS 190	B-CS	62	male	20.86	Not Smoking	Yes	B	32.2	33.9	12.9	No	No	No	No	No	No	No	No
B-CS 213	B-CS	36	female	21.52	Not Smoking	No	B	18.2	33.9	10.7	No	No	No	No	No	No	No	No
B-CS 214	B-CS	45	male	23.41	Not Smoking	Yes	C	31.2	31.1	13.9	No	No	No	No	No	No	No	No
B-CS 215	B-CS	40	female	21.14	Not Smoking	No	A	9.7	41.7	10.6	No	No	No	No	No	No	No	No
HC 001	Healthy Control	52	female	23.25	Not Smoking	No	A	7.7	47.8	12.6	No	No	No	No	No	No	No	No
HC 002	Healthy Control	57	female	19.32	Not Smoking	No	A	3.8	42.8	12.4	No	No	No	No	No	No	No	No
HC 003	Healthy Control	31	male	21.39	Stopped Smoking	No	A	3.8	42.1	12	No	No	No	No	No	No	No	No
HC 004	Healthy Control	35	female	20.19	Not Smoking	No	A	4.9	44.8	12.6	No	No	No	No	No	No	No	No
HC 005	Healthy Control	58	female	19.56	Not Smoking	No	A	7.2	47.4	13	No	No	No	No	No	No	No	No
HC 006	Healthy Control	56	female	23.03	Not Smoking	No	A	7.6	50.4	12.4	No	No	No	No	No	No	No	No
HC 007	Healthy Control	39	male	22.92	Smoking	No	A	5.6	49	11.1	No	No	No	No	No	No	No	No
HC 008	Healthy Control	33	female	19.07	Not Smoking	No	A	3.6	47.7	11.4	No	No	No	No	No	No	No	No
HC 009	Healthy Control	37	female	19.16	Not Smoking	No	A	9.7	44.6	12	No	No	No	No	No	No	No	No
HC 010	Healthy Control	32	male	18.85	Smoking	Yes	A	38.3	41.4	12	No	No	No	No	No	No	No	No
HC 011	Healthy Control	51	female	22.35	Not Smoking	No	A	16.11	36.2	12.4	No	No	No	No	No	No	No	No
HC 012	Healthy Control	42	female	19.16	Not Smoking	No	A	5.1	46.2	12.1	No	No	No	No	No	No	No	No
HC 013	Healthy Control	51	male	21.63	Smoking	Yes	A	30.5	42.3	12.3	No	No	No	No	No	No	No	No
HC 014	Healthy Control	43	male	19.1	Not Smoking	No	A	34.7	45	12.5	No	No	No	No	No	No	No	No
HC 015	Healthy Control	29	male	24.25	Stopped Smoking	Yes	A	21.6	29.1	12.6	No	No	No	No	No	No	No	No
HC 016	Healthy Control	47	female	20.15	Not Smoking	No	A	21.6	29.1	14.8	No	No	No	No	No	No	No	No
HC 017	Healthy Control	52	male	24.18	Smoking	Yes	A	24.8	50.3	13	No	No	No	No	No	No	No	No
HC 018	Healthy Control	32	male	22.25	Smoking	Yes	A	13.3	42.1	12.8	No	No	No	No	No	No	No	No
HC 019	Healthy Control	53	female	23.35	Not Smoking	No	A	9.2	45.7	11	No	No	No	No	No	No	No	No
HC 020	Healthy Control	33	male	21.36	Smoking	No	A	45.1	37.5	13.5	No	No	No	No	No	No	No	No
HC 021	Healthy Control	42	female	20.63	Not Smoking	No	A	6.6	44.3	13	No	No	No	No	No	No	No	No
HC 022	Healthy Control	30	female	24.25	Not Smoking	No	A	9.8	44.3	12.4	No	No	No	No	No	No	No	No
HC 023	Healthy Control	55	male	20.92	Smoking	Yes	A	10.7	48.9	11.4	No	No	No	No	No	No	No	No
HC 024	Healthy Control	60	female	20.1	Not Smoking	No	A	7.8	42.4	12.1	No	No	No	No	No	No	No	No
HC 025	Healthy Control	31	female	19.99	Not Smoking	No	A	10.4	40.3	11.6	No	No	No	No	No	No	No	No
HC 026	Healthy Control	44	female	24.08	Not Smoking	No	A	5	40.1	11	No	No	No	No	No	No	No	No
HC 027	Healthy Control	46	female	20.45	Not Smoking	No	A	3.6	47.1	12.5	No	No	No	No	No	No	No	No
HC 028	Healthy Control	49	female	24.22	Not Smoking	No	A	5	45.2	10.9	No	No	No	No	No	No	No	No
HC 029	Healthy Control	42	male	24.08	Smoking	Yes	A	3.5	41.3	12.9	No	No	No	No	No	No	No	No
HC 030	Healthy Control	22	female	21.88	Not Smoking	No	A	5.2	43.5	12	No	No	No	No	No	No	No	No
HC 031	Healthy Control	49	female	21.22	Not Smoking	No	A	10.3	47.5	11.9	No	No	No	No	No	No	No	No
HC 032	Healthy Control	46	male	19.58	Not Smoking	No	A	5.3	41.7	12.7	No	No	No	No	No	No	No	No
HC 033	Healthy Control	36	female	22.24	Not Smoking	No	A	8.8	40.9	13	No	No	No	No	No	No	No	No
HC 034	Healthy Control	25	female	19.18	Not Smoking	No	A	3.8	44.9	10.8	No	No	No	No	No	No	No	No
HC 035	Healthy Control	40	female	20.39	Not Smoking	No	A	4.3	47.9	13.1	No	No	No	No	No	No	No	No
HC 036	Healthy Control	52	male	22.46	Smoking	No	A	8	43.3	12.2	No	No	No	No	No	No	No	No
HC 037	Healthy Control	49	female	19.82	Not Smoking	No	A	8.2	48.8	12.8	No	No	No	No	No	No	No	No
HC 038	Healthy Control	56	male	21.79	Smoking	Yes	A	8.3	49.3	12.5	No	No	No	No	No	No	No	No
HC 039	Healthy Control	20	female	19.84	Not Smoking	No	A	11.2	38.3	12.3	No	No	No	No	No	No	No	No
HC 040	Healthy Control	33	female	20.01	Not Smoking	No	A	5.3	41.1	12.1	No	No	No	No	No	No	No	No
HC 041	Healthy Control	31	male	21.74	Stopped Smoking	Yes	A	10.8	34.8	11.4	No	No	No	No	No	No	No	No
HC 042	Healthy Control	42	male	19.44	Stopped Smoking	Yes	A	12	44.8	16.2	No	No	No	No	No	No	No	No
HC 043	Healthy Control	54	male	23.57	Stopped Smoking	No	A	9.6	37.9	11.8	No	No	No	No	No	No	No	No
HC 044	Healthy Control	37	male	23.78	Not Smoking	Yes	A	25.14	42.4	12.4	No	No	No	No	No	No	No	No
HC 045	Healthy Control	56	female	24.22	Not Smoking	No	A	14.1	45.1	10.7	No	No	No	No	No	No	No	No
HC 046	Healthy Control	67	female	23.51	Not Smoking	No	A	9	38.6	18	No	No	No	No	No	No	No	No
HC 047	Healthy Control	55	female	21.79	Not Smoking	No	A	10.24	42.1	9.1	No	No	No	No	No	No	No	No
HC 048	Healthy Control	46	male	22.21	Not Smoking	No	A	16.6	37.6	12.3	No	No	No	No	No	No	No	No
HC 049	Healthy Control	44	male	19.25	Not Smoking	No	A	22.73	52.7	11.9	No	No	No	No	No	No	No	No
HC 050	Healthy Control	56	male	20.71	Stopped Smoking	Yes	A	32.7	38.9	17.5	No	No	No	No	No	No	No	No
HC 051	Healthy Control	48	male	23.38	Not Smoking	No	A	19.4	43.5	11.7	No	No	No	No	No	No	No	No
HC 052	Healthy Control	53	female	18.33	Not Smoking	No	A	11.6	45.3	22.1	No	No	No	No	No	No	No	No
HC 053	Healthy Control	49	female	21.35	Not Smoking	No	A	12.7	45	11.5	No	No	No	No	No	No	No	No
HC 054	Healthy Control	51	male	18.69	Smoking	Yes	A	26.6	44.7	14.8	No	No	No	No	No	No	No	No
HC 055	Healthy Control	62	female	18.84	Not Smoking	No	A	21.2	41.4	12.8	No	No	No	No	No	No	No	No
HC 056	Healthy Control	71	female	23.65	Not Smoking	No	A	13.9	38.2	12.6	No	No	No	No	No	No	No	No
HC 057	Healthy Control	53	female	19.24	Not Smoking	No	A	15.6	44.3	18.1	No	No	No	No	No	No	No	No
HC 058	Healthy Control	54	male	19.68	Stopped Smoking	Yes	A	13	45.1	11.5	No	No	No	No	No	No	No	No
HC 059	Healthy Control	50	male	21.32	Not Smoking	Yes	A	32.4	36.1	14.6	No	No	No	No	No	No	No	No
HC 060	Healthy Control	29	male	19.7	Smoking	No	A	12.6	48.3	10.8	No	No	No	No	No	No	No	No
HC 061	Healthy Control	57	female	23.22	Not Smoking	No	A	14.5	51	11.7	No	No	No	No	No	No	No	No
HC 062	Healthy Control	40	female	20.02	Not Smoking	No	A	22.6	42.9	12.3	No	No	No	No	No	No	No	No
HC 063	Healthy Control	39	female	19.05	Not Smoking	No	A	24.6	45.8	12.4	No	No	No	No	No	No	No	No
