# Supplementary material for: Gut dysbiosis contributes to the development of Budd-Chiari syndrome through immune imbalance
Source: mSystems. 2024 Aug 21;9(9):e00794-24. doi: 10.1128/msystems.00794-24 (PMC11406926; doi:10.1128/msystems.00794-24)
Supplement: Table S2 — KEGG modules differentially enriched between groups. [file msystems.00794-24-s0003.xlsx]

## Sheet: Sheet1
Supplementary Table 2: the KEGG modules were differentially enriched between the groups
ID	ko_num	exists_num	reporter_score	enrichment	name	class
map00010	91	58	2.49301	Control	Glycolysis / Gluconeogenesis	Metabolism; Carbohydrate metabolism
map00020	55	49	-0.9976	NA	Citrate cycle (TCA cycle)	Metabolism; Carbohydrate metabolism
map00030	57	44	0.534908	NA	Pentose phosphate pathway	Metabolism; Carbohydrate metabolism
map00040	56	48	0.516247	NA	Pentose and glucuronate interconversions	Metabolism; Carbohydrate metabolism
map00051	76	61	-1.13971	NA	Fructose and mannose metabolism	Metabolism; Carbohydrate metabolism
map00052	64	43	3.13329	Control	Galactose metabolism	Metabolism; Carbohydrate metabolism
map00053	37	21	-1.94663	NA	Ascorbate and aldarate metabolism	Metabolism; Carbohydrate metabolism
map00061	30	22	-0.557561	NA	Fatty acid biosynthesis	Metabolism; Lipid metabolism
map00062	21	5	-0.715495	NA	Fatty acid elongation	Metabolism; Lipid metabolism
map00071	49	27	-0.716803	NA	Fatty acid metabolism	Metabolism; Lipid metabolism
map00072	8	8	0.514018	NA	Synthesis and degradation of ketone bodies	Metabolism; Lipid metabolism
map00073	11	0	NA	NA	Cutin, suberine and wax biosynthesis	Metabolism; Lipid metabolism
map00100	28	3	2.06793	Control	Steroid biosynthesis	Metabolism; Lipid metabolism
map00120	18	3	0.254722	NA	Primary bile acid biosynthesis	Metabolism; Lipid metabolism
map00121	8	1	0.757492	NA	Secondary bile acid biosynthesis	Metabolism; Lipid metabolism
map00130	44	27	-2.06101	Case	Ubiquinone and other terpenoid-quinone biosynthesis	Metabolism; Metabolism of cofactors and vitamins
map00140	38	10	-1.67263	NA	Steroid hormone biosynthesis	Metabolism; Lipid metabolism
map00190	212	99	-0.919191	NA	Oxidative phosphorylation	Metabolism; Energy metabolism
map00195	63	22	-0.532555	NA	Photosynthesis	Metabolism; Energy metabolism
map00196	41	3	-0.658666	NA	Photosynthesis - antenna proteins	Metabolism; Energy metabolism
map00230	252	154	1.71116	NA	Purine metabolism	Metabolism; Nucleotide metabolism
map00231	9	0	NA	NA	Puromycin biosynthesis	Metabolism; Biosynthesis of other secondary metabolites
map00232	9	1	2.05015	Control	Caffeine metabolism	Metabolism; Biosynthesis of other secondary metabolites
map00240	165	110	0.130855	NA	Pyrimidine metabolism	Metabolism; Nucleotide metabolism
map00250	58	44	-0.239184	NA	Alanine, aspartate and glutamate metabolism	Metabolism; Amino acid metabolism
map00253	18	5	0.473911	NA	Tetracycline biosynthesis	Metabolism; Metabolism of terpenoids and polyketides
map00260	84	53	1.87932	NA	Glycine, serine and threonine metabolism	Metabolism; Amino acid metabolism
map00270	71	49	1.37918	NA	Cysteine and methionine metabolism	Metabolism; Amino acid metabolism
map00280	61	41	0.0191771	NA	Valine, leucine and isoleucine degradation	Metabolism; Amino acid metabolism
map00281	16	11	-2.02042	Case	Geraniol degradation	Metabolism; Metabolism of terpenoids and polyketides
map00290	16	15	4.214	Control	Valine, leucine and isoleucine biosynthesis	Metabolism; Amino acid metabolism
map00300	46	33	2.77898	Control	Lysine biosynthesis	Metabolism; Amino acid metabolism
map00310	60	25	-1.84985	NA	Lysine degradation	Metabolism; Amino acid metabolism
map00311	14	7	0.52646	NA	Penicillin and cephalosporin biosynthesis	Metabolism; Biosynthesis of other secondary metabolites
map00312	7	5	1.57282	NA	beta-Lactam resistance	Metabolism; Biosynthesis of other secondary metabolites
map00330	131	94	1.62488	NA	Arginine and proline metabolism	Metabolism; Amino acid metabolism
map00331	5	1	-0.271723	NA	Clavulanic acid biosynthesis	Metabolism; Biosynthesis of other secondary metabolites
map00340	39	29	2.39352	Control	Histidine metabolism	Metabolism; Amino acid metabolism
map00350	67	38	0.657817	NA	Tyrosine metabolism	Metabolism; Amino acid metabolism
map00351	4	3	-0.435276	NA	DDT degradation	Metabolism; Xenobiotics biodegradation and metabolism
map00360	64	44	-0.121821	NA	Phenylalanine metabolism	Metabolism; Amino acid metabolism
map00361	48	20	0.979434	NA	Chlorocyclohexane and chlorobenzene degradation	Metabolism; Xenobiotics biodegradation and metabolism
map00362	87	56	-0.375757	NA	Benzoate degradation	Metabolism; Xenobiotics biodegradation and metabolism
map00363	11	8	0.188175	NA	Bisphenol degradation	Metabolism; Xenobiotics biodegradation and metabolism
map00364	15	11	-0.252311	NA	Fluorobenzoate degradation	Metabolism; Xenobiotics biodegradation and metabolism
map00365	8	0	NA	NA	Furfural degradation	Metabolism; Xenobiotics biodegradation and metabolism
map00380	65	23	-0.260903	NA	Tryptophan metabolism	Metabolism; Amino acid metabolism
map00400	67	47	1.21036	NA	Phenylalanine, tyrosine and tryptophan biosynthesis	Metabolism; Amino acid metabolism
map00401	39	9	-0.32769	NA	Novobiocin biosynthesis	Metabolism; Biosynthesis of other secondary metabolites
map00402	9	0	NA	NA	Benzoxazinoid biosynthesis	Metabolism; Biosynthesis of other secondary metabolites
map00410	35	21	-0.106895	NA	beta-Alanine metabolism	Metabolism; Metabolism of other amino acids
map00430	21	11	-0.0225418	NA	Taurine and hypotaurine metabolism	Metabolism; Metabolism of other amino acids
map00440	34	17	-1.47321	NA	Phosphonate and phosphinate metabolism	Metabolism; Metabolism of other amino acids
map00450	28	23	2.63441	Control	Selenocompound metabolism	Metabolism; Metabolism of other amino acids
map00460	30	9	0.0762259	NA	Cyanoamino acid metabolism	Metabolism; Metabolism of other amino acids
map00471	6	5	-0.128483	NA	D-Glutamine and D-glutamate metabolism	Metabolism; Metabolism of other amino acids
map00472	2	2	0.982239	NA	D-Arginine and D-ornithine metabolism	Metabolism; Metabolism of other amino acids
map00473	5	5	1.59518	NA	D-Alanine metabolism	Metabolism; Metabolism of other amino acids
map00480	39	22	-2.09751	Case	Glutathione metabolism	Metabolism; Metabolism of other amino acids
map00500	96	66	2.02918	Control	Starch and sucrose metabolism	Metabolism; Carbohydrate metabolism
map00510	44	19	-0.0449626	NA	N-Glycan biosynthesis	Metabolism; Glycan biosynthesis and metabolism
map00511	17	12	-0.573198	NA	Other glycan degradation	Metabolism; Glycan biosynthesis and metabolism
map00512	11	1	-1.02122	NA	Mucin type O-Glycan biosynthesis	Metabolism; Glycan biosynthesis and metabolism
map00513	49	13	-0.386514	NA	Various types of N-glycan biosynthesis	Metabolism; Glycan biosynthesis and metabolism
map00514	30	2	-0.416231	NA	Other types of O-glycan biosynthesis	Metabolism; Glycan biosynthesis and metabolism
map00520	129	84	0.11224	NA	Amino sugar and nucleotide sugar metabolism	Metabolism; Carbohydrate metabolism
map00521	18	11	-0.894894	NA	Streptomycin biosynthesis	Metabolism; Biosynthesis of other secondary metabolites
map00522	35	4	-0.243164	NA	Biosynthesis of 12-, 14- and 16-membered macrolides	Metabolism; Metabolism of terpenoids and polyketides
map00523	32	4	-1.97	Case	Polyketide sugar unit biosynthesis	Metabolism; Metabolism of terpenoids and polyketides
map00524	22	2	-0.862796	NA	Butirosin and neomycin biosynthesis	Metabolism; Biosynthesis of other secondary metabolites
map00531	14	11	-0.640995	NA	Glycosaminoglycan degradation	Metabolism; Glycan biosynthesis and metabolism
map00532	18	3	-0.541573	NA	Glycosaminoglycan biosynthesis - chondroitin sulfate / dermatan sulfate	Metabolism; Glycan biosynthesis and metabolism
map00533	14	0	NA	NA	Glycosaminoglycan biosynthesis - keratan sulfate	Metabolism; Glycan biosynthesis and metabolism
map00534	22	2	-0.480561	NA	Glycosaminoglycan biosynthesis - heparan sulfate / heparin	Metabolism; Glycan biosynthesis and metabolism
map00540	34	32	-7.06508	Case	Lipopolysaccharide biosynthesis	Metabolism; Glycan biosynthesis and metabolism
map00550	38	36	2.68571	Control	Peptidoglycan biosynthesis	Metabolism; Glycan biosynthesis and metabolism
map00561	69	35	2.0178	Control	Glycerolipid metabolism	Metabolism; Lipid metabolism
map00562	52	23	0.905515	NA	Inositol phosphate metabolism	Metabolism; Carbohydrate metabolism
map00563	26	8	-0.544899	NA	Glycosylphosphatidylinositol(GPI)-anchor biosynthesis	Metabolism; Glycan biosynthesis and metabolism
map00564	92	47	-1.13989	NA	Glycerophospholipid metabolism	Metabolism; Lipid metabolism
map00565	25	8	-0.456469	NA	Ether lipid metabolism	Metabolism; Lipid metabolism
map00590	37	5	-1.66846	NA	Arachidonic acid metabolism	Metabolism; Lipid metabolism
map00591	18	3	-0.788444	NA	Linoleic acid metabolism	Metabolism; Lipid metabolism
map00592	21	2	-1.74715	NA	alpha-Linolenic acid metabolism	Metabolism; Lipid metabolism
map00600	40	11	-0.689527	NA	Sphingolipid metabolism	Metabolism; Lipid metabolism
map00601	25	1	1.388	NA	Glycosphingolipid biosynthesis - lacto and neolacto series	Metabolism; Glycan biosynthesis and metabolism
map00603	14	3	0.170592	NA	Glycosphingolipid biosynthesis - globo series	Metabolism; Glycan biosynthesis and metabolism
map00604	14	2	-1.14585	NA	Glycosphingolipid biosynthesis - ganglio series	Metabolism; Glycan biosynthesis and metabolism
map00620	76	70	-0.0395399	NA	Pyruvate metabolism	Metabolism; Carbohydrate metabolism
map00621	25	13	-0.743626	NA	Dioxin degradation	Metabolism; Xenobiotics biodegradation and metabolism
map00622	32	20	-1.22785	NA	Xylene degradation	Metabolism; Xenobiotics biodegradation and metabolism
map00623	51	23	0.508625	NA	Toluene degradation	Metabolism; Xenobiotics biodegradation and metabolism
map00624	31	11	0.924912	NA	Polycyclic aromatic hydrocarbon degradation	Metabolism; Xenobiotics biodegradation and metabolism
map00625	33	19	3.13628	Control	Chloroalkane and chloroalkene degradation	Metabolism; Xenobiotics biodegradation and metabolism
map00626	32	13	0.165985	NA	Naphthalene degradation	Metabolism; Xenobiotics biodegradation and metabolism
map00627	68	41	0.22825	NA	Aminobenzoate degradation	Metabolism; Xenobiotics biodegradation and metabolism
map00630	76	57	-1.10495	NA	Glyoxylate and dicarboxylate metabolism	Metabolism; Carbohydrate metabolism
map00633	17	16	1.04365	NA	Nitrotoluene degradation	Metabolism; Xenobiotics biodegradation and metabolism
map00640	66	54	0.209484	NA	Propanoate metabolism	Metabolism; Carbohydrate metabolism
map00642	18	6	-1.19985	NA	Ethylbenzene degradation	Metabolism; Xenobiotics biodegradation and metabolism
map00643	20	13	0.666021	NA	Styrene degradation	Metabolism; Xenobiotics biodegradation and metabolism
map00650	70	61	0.547678	NA	Butanoate metabolism	Metabolism; Carbohydrate metabolism
map00660	12	11	2.395	Control	C5-Branched dibasic acid metabolism	Metabolism; Carbohydrate metabolism
map00670	27	21	-0.259833	NA	One carbon pool by folate	Metabolism; Metabolism of cofactors and vitamins
map00680	220	165	3.44932	Control	Methane metabolism	Metabolism; Energy metabolism
map00710	36	29	0.412908	NA	Carbon fixation in photosynthetic organisms	Metabolism; Energy metabolism
map00720	96	76	1.53514	NA	Carbon fixation pathways in prokaryotes	Metabolism; Energy metabolism
map00730	22	20	2.18543	Control	Thiamine metabolism	Metabolism; Metabolism of cofactors and vitamins
map00740	31	24	-2.45934	Case	Riboflavin metabolism	Metabolism; Metabolism of cofactors and vitamins
map00750	14	11	0.371128	NA	Vitamin B6 metabolism	Metabolism; Metabolism of cofactors and vitamins
map00760	41	30	0.712292	NA	Nicotinate and nicotinamide metabolism	Metabolism; Metabolism of cofactors and vitamins
map00770	32	29	2.38491	Control	Pantothenate and CoA biosynthesis	Metabolism; Metabolism of cofactors and vitamins
map00780	21	17	-3.0129	Case	Biotin metabolism	Metabolism; Metabolism of cofactors and vitamins
map00785	4	3	-1.14517	NA	Lipoic acid metabolism	Metabolism; Metabolism of cofactors and vitamins
map00790	32	27	-0.576282	NA	Folate biosynthesis	Metabolism; Metabolism of cofactors and vitamins
map00791	14	11	2.31906	Control	Atrazine degradation	Metabolism; Xenobiotics biodegradation and metabolism
map00830	38	4	-0.702622	NA	Retinol metabolism	Metabolism; Metabolism of cofactors and vitamins
map00860	104	67	0.00971125	NA	Porphyrin and chlorophyll metabolism	Metabolism; Metabolism of cofactors and vitamins
map00900	48	29	1.08145	NA	Terpenoid backbone biosynthesis	Metabolism; Metabolism of terpenoids and polyketides
map00901	10	1	0.302791	NA	Indole alkaloid biosynthesis	Metabolism; Biosynthesis of other secondary metabolites
map00902	21	0	NA	NA	Monoterpenoid biosynthesis	Metabolism; Metabolism of terpenoids and polyketides
map00903	19	12	-0.502579	NA	Limonene and pinene degradation	Metabolism; Metabolism of terpenoids and polyketides
map00904	38	0	NA	NA	Diterpenoid biosynthesis	Metabolism; Metabolism of terpenoids and polyketides
map00905	10	0	NA	NA	Brassinosteroid biosynthesis	Metabolism; Metabolism of terpenoids and polyketides
map00906	40	13	0.0482799	NA	Carotenoid biosynthesis	Metabolism; Metabolism of terpenoids and polyketides
map00908	8	1	-1.16109	NA	Zeatin biosynthesis	Metabolism; Metabolism of terpenoids and polyketides
map00909	60	3	-1.72232	NA	Sesquiterpenoid and triterpenoid biosynthesis	Metabolism; Metabolism of terpenoids and polyketides
map00910	114	77	-2.2018	Case	Nitrogen metabolism	Metabolism; Energy metabolism
map00920	34	19	-0.178613	NA	Sulfur metabolism	Metabolism; Energy metabolism
map00930	14	10	0.196465	NA	Caprolactam degradation	Metabolism; Xenobiotics biodegradation and metabolism
map00940	32	7	2.44954	Control	Phenylpropanoid biosynthesis	Metabolism; Biosynthesis of other secondary metabolites
map00941	19	2	1.01543	NA	Flavonoid biosynthesis	Metabolism; Biosynthesis of other secondary metabolites
map00942	11	0	NA	NA	Anthocyanin biosynthesis	Metabolism; Biosynthesis of other secondary metabolites
map00943	13	1	-1.55736	NA	Isoflavonoid biosynthesis	Metabolism; Biosynthesis of other secondary metabolites
map00944	12	1	1.10669	NA	Flavone and flavonol biosynthesis	Metabolism; Biosynthesis of other secondary metabolites
map00945	11	2	0.768019	NA	Stilbenoid, diarylheptanoid and gingerol biosynthesis	Metabolism; Biosynthesis of other secondary metabolites
map00950	42	11	-0.37997	NA	Isoquinoline alkaloid biosynthesis	Metabolism; Biosynthesis of other secondary metabolites
map00960	25	14	1.04267	NA	Tropane, piperidine and pyridine alkaloid biosynthesis	Metabolism; Biosynthesis of other secondary metabolites
map00965	7	2	0.401266	NA	Betalain biosynthesis	Metabolism; Biosynthesis of other secondary metabolites
map00966	15	0	NA	NA	Glucosinolate biosynthesis	Metabolism; Biosynthesis of other secondary metabolites
map00970	64	38	3.3608	Control	Aminoacyl-tRNA biosynthesis	Genetic Information Processing; Translation
map00980	30	9	0.617781	NA	Metabolism of xenobiotics by cytochrome P450	Metabolism; Xenobiotics biodegradation and metabolism
map00981	16	0	NA	NA	Insect hormone biosynthesis	Metabolism; Metabolism of terpenoids and polyketides
map00982	20	6	-0.457297	NA	Drug metabolism - cytochrome P450	Metabolism; Xenobiotics biodegradation and metabolism
map00983	22	15	1.0446	NA	Drug metabolism - other enzymes	Metabolism; Xenobiotics biodegradation and metabolism
map00984	14	3	-0.7251	NA	Steroid degradation	Metabolism; Xenobiotics biodegradation and metabolism
map01040	29	12	-0.038501	NA	Biosynthesis of unsaturated fatty acids	Metabolism; Lipid metabolism
map01051	32	1	0.717	NA	Biosynthesis of ansamycins	Metabolism; Metabolism of terpenoids and polyketides
map01052	105	4	-0.181256	NA	Type I polyketide structures	Metabolism; Metabolism of terpenoids and polyketides
map01053	29	21	-3.27218	Case	Biosynthesis of siderophore group nonribosomal peptides	Metabolism; Metabolism of terpenoids and polyketides
map01054	54	1	1.14196	NA	Nonribosomal peptide structures	Metabolism; Metabolism of terpenoids and polyketides
map01055	29	1	-0.419536	NA	Biosynthesis of vancomycin group antibiotics	Metabolism; Metabolism of terpenoids and polyketides
map01056	17	4	-0.451895	NA	Biosynthesis of type II polyketide backbone	Metabolism; Metabolism of terpenoids and polyketides
map01057	66	4	0.213979	NA	Biosynthesis of type II polyketide products	Metabolism; Metabolism of terpenoids and polyketides
map01058	2	0	NA	NA	Acridone alkaloid biosynthesis	Metabolism; Biosynthesis of other secondary metabolites
map02010	386	246	1.08703	NA	ABC transporters	Environmental Information Processing; Membrane transport
map02020	384	317	-0.212296	NA	Two-component system	Environmental Information Processing; Signal transduction
map02030	26	26	-3.3484	Case	Bacterial chemotaxis	Cellular Processes; Cell motility
map02040	41	39	-6.51938	Case	Flagellar assembly	Cellular Processes; Cell motility
map02060	75	59	3.80716	Control	Phosphotransferase system (PTS)	Environmental Information Processing; Membrane transport
map03008	82	42	-0.497584	NA	Ribosome biogenesis in eukaryotes	Genetic Information Processing; Translation
map03010	144	113	2.91523	Control	Ribosome	Genetic Information Processing; Translation
map03013	134	39	-1.46579	NA	RNA transport	Genetic Information Processing; Translation
map03015	59	22	-1.05042	NA	mRNA surveillance pathway	Genetic Information Processing; Translation
map03018	75	41	-1.35124	NA	RNA degradation	Genetic Information Processing; Folding, sorting and degradation
map03020	51	29	-0.0247694	NA	RNA polymerase	Genetic Information Processing; Transcription
map03022	35	9	0.565855	NA	Basal transcription factors	Genetic Information Processing; Transcription
map03030	51	38	0.587692	NA	DNA replication	Genetic Information Processing; Replication and repair
map03040	120	41	-0.563618	NA	Spliceosome	Genetic Information Processing; Transcription
map03050	48	19	-0.2613	NA	Proteasome	Genetic Information Processing; Folding, sorting and degradation
map03060	39	27	0.244216	NA	Protein export	Genetic Information Processing; Folding, sorting and degradation
map03070	74	70	-2.41769	Case	Bacterial secretion system	Environmental Information Processing; Membrane transport
map03320	56	10	-0.0251203	NA	PPAR signaling pathway	Organismal Systems; Endocrine system
map03410	41	25	-0.286741	NA	Base excision repair	Genetic Information Processing; Replication and repair
map03420	48	29	0.560337	NA	Nucleotide excision repair	Genetic Information Processing; Replication and repair
map03430	45	40	0.306525	NA	Mismatch repair	Genetic Information Processing; Replication and repair
map03440	59	42	0.729921	NA	Homologous recombination	Genetic Information Processing; Replication and repair
map03450	19	6	0.0567757	NA	Non-homologous end-joining	Genetic Information Processing; Replication and repair
map03460	54	13	-0.705774	NA	Fanconi anemia pathway	Genetic Information Processing; Replication and repair
map04010	182	8	-0.969494	NA	MAPK signaling pathway	Environmental Information Processing; Signal transduction
map04011	39	8	-0.247307	NA	MAPK signaling pathway - yeast	Environmental Information Processing; Signal transduction
map04012	61	5	-0.713504	NA	ErbB signaling pathway	Environmental Information Processing; Signal transduction
map04013	17	1	-0.240332	NA	MAPK signaling pathway - fly	Environmental Information Processing; Signal transduction
map04020	138	6	-0.022937	NA	Calcium signaling pathway	Environmental Information Processing; Signal transduction
map04060	224	0	NA	NA	Cytokine-cytokine receptor interaction	Environmental Information Processing; Signaling molecules and interaction
map04062	139	5	-0.193524	NA	Chemokine signaling pathway	Organismal Systems; Immune system
map04064	85	3	-0.492388	NA	NF-kappa B signaling pathway	Environmental Information Processing; Signal transduction
map04066	69	13	-0.273995	NA	HIF-1 signaling pathway	Environmental Information Processing; Signal transduction
map04070	39	10	-0.898394	NA	Phosphatidylinositol signaling system	Environmental Information Processing; Signal transduction
map04075	45	0	NA	NA	Plant hormone signal transduction	Environmental Information Processing; Signal transduction
map04080	292	2	-1.19948	NA	Neuroactive ligand-receptor interaction	Environmental Information Processing; Signaling molecules and interaction
map04110	106	26	-0.610195	NA	Cell cycle	Cellular Processes; Cell growth and death
map04111	118	27	-0.202067	NA	Cell cycle - yeast	Cellular Processes; Cell growth and death
map04112	31	25	0.623951	NA	Cell cycle - Caulobacter	Cellular Processes; Cell growth and death
map04113	99	26	-0.530382	NA	Meiosis - yeast	Cellular Processes; Cell growth and death
map04114	76	16	-1.358	NA	Oocyte meiosis	Cellular Processes; Cell growth and death
map04115	59	4	-0.206506	NA	p53 signaling pathway	Cellular Processes; Cell growth and death
map04120	124	21	0.531265	NA	Ubiquitin mediated proteolysis	Genetic Information Processing; Folding, sorting and degradation
map04122	21	18	0.905693	NA	Sulfur relay system	Genetic Information Processing; Folding, sorting and degradation
map04130	34	3	-0.440414	NA	SNARE interactions in vesicular transport	Genetic Information Processing; Folding, sorting and degradation
map04140	21	1	-0.530987	NA	Regulation of autophagy	Cellular Processes; Transport and catabolism
map04141	140	35	-1.57178	NA	Protein processing in endoplasmic reticulum	Genetic Information Processing; Folding, sorting and degradation
map04142	99	35	-1.04004	NA	Lysosome	Cellular Processes; Transport and catabolism
map04144	139	20	-0.392522	NA	Endocytosis	Cellular Processes; Transport and catabolism
map04145	95	19	-1.34396	NA	Phagosome	Cellular Processes; Transport and catabolism
map04146	71	20	0.766189	NA	Peroxisome	Cellular Processes; Transport and catabolism
map04150	37	10	-0.956553	NA	mTOR signaling pathway	Environmental Information Processing; Signal transduction
map04151	234	18	-1.30407	NA	PI3K-Akt signaling pathway	Environmental Information Processing; Signal transduction
map04210	64	4	-1.17144	NA	Apoptosis	Cellular Processes; Cell growth and death
map04260	58	7	-1.03759	NA	Cardiac muscle contraction	Organismal Systems; Circulatory system
map04270	86	5	-1.14314	NA	Vascular smooth muscle contraction	Organismal Systems; Circulatory system
map04310	95	8	-0.866113	NA	Wnt signaling pathway	Environmental Information Processing; Signal transduction
map04320	24	2	-0.46057	NA	Dorso-ventral axis formation	Organismal Systems; Development
map04330	28	4	-0.579423	NA	Notch signaling pathway	Environmental Information Processing; Signal transduction
map04340	40	3	0.804588	NA	Hedgehog signaling pathway	Environmental Information Processing; Signal transduction
map04350	57	5	-0.678967	NA	TGF-beta signaling pathway	Environmental Information Processing; Signal transduction
map04360	82	3	-0.494201	NA	Axon guidance	Organismal Systems; Development
map04370	35	3	-0.502313	NA	VEGF signaling pathway	Environmental Information Processing; Signal transduction
map04380	97	3	-0.544384	NA	Osteoclast differentiation	Organismal Systems; Development
map04390	103	5	-0.665194	NA	Hippo signaling pathway	Environmental Information Processing; Signal transduction
map04391	52	4	-0.611	NA	Hippo signaling pathway - fly	Environmental Information Processing; Signal transduction
map04510	138	9	-0.970437	NA	Focal adhesion	Cellular Processes; Cell communication
map04512	58	2	-0.481671	NA	ECM-receptor interaction	Environmental Information Processing; Signaling molecules and interaction
map04514	99	0	NA	NA	Cell adhesion molecules (CAMs)	Environmental Information Processing; Signaling molecules and interaction
map04520	60	5	-0.676764	NA	Adherens junction	Cellular Processes; Cell communication
map04530	69	6	-0.567419	NA	Tight junction	Cellular Processes; Cell communication
map04540	55	7	-0.631333	NA	Gap junction	Cellular Processes; Cell communication
map04610	69	1	-1.29947	NA	Complement and coagulation cascades	Organismal Systems; Immune system
map04612	41	11	-1.63516	NA	Antigen processing and presentation	Organismal Systems; Immune system
map04614	17	2	1.89312	NA	Renin-angiotensin system	Organismal Systems; Endocrine system
map04620	76	2	-0.470765	NA	Toll-like receptor signaling pathway	Organismal Systems; Immune system
map04621	51	4	-1.58117	NA	NOD-like receptor signaling pathway	Organismal Systems; Immune system
map04622	53	2	0.110864	NA	RIG-I-like receptor signaling pathway	Organismal Systems; Immune system
map04623	50	4	-0.573975	NA	Cytosolic DNA-sensing pathway	Organismal Systems; Immune system
map04626	73	8	-0.976188	NA	Plant-pathogen interaction	Organismal Systems; Environmental adaptation
map04630	121	4	-0.621618	NA	Jak-STAT signaling pathway	Environmental Information Processing; Signal transduction
map04640	78	0	NA	NA	Hematopoietic cell lineage	Organismal Systems; Immune system
map04650	79	4	-0.551221	NA	Natural killer cell mediated cytotoxicity	Organismal Systems; Immune system
map04660	81	3	-0.451021	NA	T cell receptor signaling pathway	Organismal Systems; Immune system
map04662	52	2	-0.421865	NA	B cell receptor signaling pathway	Organismal Systems; Immune system
map04664	44	2	-0.444942	NA	Fc epsilon RI signaling pathway	Organismal Systems; Immune system
map04666	54	8	-0.501744	NA	Fc gamma R-mediated phagocytosis	Organismal Systems; Immune system
map04668	87	2	-0.386582	NA	TNF signaling pathway	Environmental Information Processing; Signal transduction
map04670	72	3	-0.509526	NA	Leukocyte transendothelial migration	Organismal Systems; Immune system
map04672	37	0	NA	NA	Intestinal immune network for IgA production	Organismal Systems; Immune system
map04710	22	4	-0.720611	NA	Circadian rhythm	Organismal Systems; Environmental adaptation
map04711	8	0	NA	NA	Circadian rhythm - fly	Organismal Systems; Environmental adaptation
map04712	27	3	-0.467287	NA	Circadian rhythm - plant	Organismal Systems; Environmental adaptation
map04713	73	4	-0.819172	NA	Circadian entrainment	Organismal Systems; Environmental adaptation
map04720	43	7	-0.802116	NA	Long-term potentiation	Organismal Systems; Nervous system
map04721	39	13	-1.40125	NA	Synaptic vesicle cycle	Organismal Systems; Nervous system
map04722	86	5	-0.732605	NA	Neurotrophin signaling pathway	Organismal Systems; Nervous system
map04723	72	6	-1.07915	NA	Retrograde endocannabinoid signaling	Organismal Systems; Nervous system
map04724	83	6	-0.434535	NA	Glutamatergic synapse	Organismal Systems; Nervous system
map04725	86	6	-0.970803	NA	Cholinergic synapse	Organismal Systems; Nervous system
map04726	77	5	0.024139	NA	Serotonergic synapse	Organismal Systems; Nervous system
map04727	63	6	-1.77889	NA	GABAergic synapse	Organismal Systems; Nervous system
map04728	81	7	-0.187234	NA	Dopaminergic synapse	Organismal Systems; Nervous system
map04730	42	4	-0.617157	NA	Long-term depression	Organismal Systems; Nervous system
map04740	15	2	-0.672889	NA	Olfactory transduction	Organismal Systems; Sensory system
map04742	23	1	-0.452129	NA	Taste transduction	Organismal Systems; Sensory system
map04744	17	1	0.933496	NA	Phototransduction	Organismal Systems; Sensory system
map04745	18	3	-0.527376	NA	Phototransduction - fly	Organismal Systems; Sensory system
map04810	146	10	-1.12242	NA	Regulation of actin cytoskeleton	Cellular Processes; Cell motility
map04910	78	18	-1.4915	NA	Insulin signaling pathway	Organismal Systems; Endocrine system
map04911	66	4	-1.02116	NA	Insulin secretion	Organismal Systems; Endocrine system
map04912	60	3	0.279129	NA	GnRH signaling pathway	Organismal Systems; Endocrine system
map04913	39	2	0.0531033	NA	Ovarian steroidogenesis	Organismal Systems; Endocrine system
map04914	59	11	-1.53224	NA	Progesterone-mediated oocyte maturation	Organismal Systems; Endocrine system
map04915	61	7	-1.46704	NA	Estrogen signaling pathway	Organismal Systems; Endocrine system
map04916	65	5	-0.578797	NA	Melanogenesis	Organismal Systems; Endocrine system
map04920	47	9	-0.455396	NA	Adipocytokine signaling pathway	Organismal Systems; Endocrine system
map04930	32	5	-0.7404	NA	Type II diabetes mellitus	Human Diseases; Endocrine and metabolic diseases
map04940	24	2	-0.743961	NA	Type I diabetes mellitus	Human Diseases; Endocrine and metabolic diseases
map04950	25	0	NA	NA	Maturity onset diabetes of the young	Human Diseases; Endocrine and metabolic diseases
map04960	24	6	-0.77595	NA	Aldosterone-regulated sodium reabsorption	Organismal Systems; Excretory system
map04961	27	8	-0.744343	NA	Endocrine and other factor-regulated calcium reabsorption	Organismal Systems; Excretory system
map04962	33	5	-1.27658	NA	Vasopressin-regulated water reabsorption	Organismal Systems; Excretory system
map04964	12	5	-0.963277	NA	Proximal tubule bicarbonate reclamation	Organismal Systems; Excretory system
map04966	16	6	-0.738154	NA	Collecting duct acid secretion	Organismal Systems; Excretory system
map04970	59	6	-0.404369	NA	Salivary secretion	Organismal Systems; Digestive system
map04971	46	3	-0.388377	NA	Gastric acid secretion	Organismal Systems; Digestive system
map04972	63	6	-0.871385	NA	Pancreatic secretion	Organismal Systems; Digestive system
map04973	19	5	-0.79171	NA	Carbohydrate digestion and absorption	Organismal Systems; Digestive system
map04974	52	5	-0.781588	NA	Protein digestion and absorption	Organismal Systems; Digestive system
map04975	26	3	-0.65191	NA	Fat digestion and absorption	Organismal Systems; Digestive system
map04976	58	6	0.904712	NA	Bile secretion	Organismal Systems; Digestive system
map04977	21	1	-0.288595	NA	Vitamin digestion and absorption	Organismal Systems; Digestive system
map04978	30	4	-0.341042	NA	Mineral absorption	Organismal Systems; Digestive system
map05010	141	21	-1.27468	NA	Alzheimer's disease	Human Diseases; Neurodegenerative diseases
map05012	115	18	-0.874446	NA	Parkinson's disease	Human Diseases; Neurodegenerative diseases
map05014	43	2	-0.70136	NA	Amyotrophic lateral sclerosis (ALS)	Human Diseases; Neurodegenerative diseases
map05016	149	31	-2.08672	Case	Huntington's disease	Human Diseases; Neurodegenerative diseases
map05020	29	5	0.418162	NA	Prion diseases	Human Diseases; Neurodegenerative diseases
map05030	38	3	0.368291	NA	Cocaine addiction	Human Diseases; Substance dependence
map05031	43	6	-0.0959863	NA	Amphetamine addiction	Human Diseases; Substance dependence
map05032	57	3	0.209228	NA	Morphine addiction	Human Diseases; Substance dependence
map05033	27	0	NA	NA	Nicotine addiction	Human Diseases; Substance dependence
map05034	79	13	-0.339269	NA	Alcoholism	Human Diseases; Substance dependence
map05100	68	18	-0.370349	NA	Bacterial invasion of epithelial cells	Human Diseases; Infectious diseases
map05110	48	19	-1.25086	NA	Vibrio cholerae infection	Human Diseases; Infectious diseases
map05111	43	26	-1.02129	NA	Vibrio cholerae pathogenic cycle	Human Diseases; Infectious diseases
map05120	90	14	1.69481	NA	Epithelial cell signaling in Helicobacter pylori infection	Human Diseases; Infectious diseases
map05130	40	15	-0.888165	NA	Pathogenic Escherichia coli infection	Human Diseases; Infectious diseases
map05131	61	14	-1.71847	NA	Shigellosis	Human Diseases; Infectious diseases
map05132	81	19	-1.03582	NA	Salmonella infection	Human Diseases; Infectious diseases
map05133	79	17	-1.71673	NA	Pertussis	Human Diseases; Infectious diseases
map05134	68	10	-0.839706	NA	Legionellosis	Human Diseases; Infectious diseases
map05140	56	2	-0.456245	NA	Leishmaniasis	Human Diseases; Infectious diseases
map05142	82	6	0.607708	NA	Chagas disease (American trypanosomiasis)	Human Diseases; Infectious diseases
map05143	35	5	2.43622	Control	African trypanosomiasis	Human Diseases; Infectious diseases
map05144	65	2	-0.716257	NA	Malaria	Human Diseases; Infectious diseases
map05145	94	5	-1.06729	NA	Toxoplasmosis	Human Diseases; Infectious diseases
map05146	78	8	-0.826801	NA	Amoebiasis	Human Diseases; Infectious diseases
map05150	66	11	2.9369	Control	Staphylococcus aureus infection	Human Diseases; Infectious diseases
map05152	131	14	-0.523805	NA	Tuberculosis	Human Diseases; Infectious diseases
map05160	77	6	-0.598641	NA	Hepatitis C	Human Diseases; Infectious diseases
map05161	107	7	-0.169308	NA	Hepatitis B	Human Diseases; Infectious diseases
map05162	102	7	-0.927602	NA	Measles	Human Diseases; Infectious diseases
map05164	112	16	-1.49657	NA	Influenza A	Human Diseases; Infectious diseases
map05166	201	22	-1.39043	NA	HTLV-I infection	Human Diseases; Infectious diseases
map05168	126	12	-0.783316	NA	Herpes simplex infection	Human Diseases; Infectious diseases
map05169	150	33	-1.40169	NA	Epstein-Barr virus infection	Human Diseases; Infectious diseases
map05200	247	20	-1.33577	NA	Pathways in cancer	Human Diseases; Cancers
map05202	146	5	-0.747227	NA	Transcriptional misregulation in cancer	Human Diseases; Cancers
map05203	133	22	-1.24178	NA	Viral carcinogenesis	Human Diseases; Cancers
map05204	26	5	0.562271	NA	Chemical carcinogenesis	Human Diseases; Cancers
map05205	156	14	-0.976519	NA	Proteoglycans in cancer	Human Diseases; Cancers
map05210	49	6	0.173944	NA	Colorectal cancer	Human Diseases; Cancers
map05211	50	6	-1.02902	NA	Renal cell carcinoma	Human Diseases; Cancers
map05212	52	5	-1.42545	NA	Pancreatic cancer	Human Diseases; Cancers
map05213	39	4	-0.600942	NA	Endometrial cancer	Human Diseases; Cancers
map05214	40	4	-0.53509	NA	Glioma	Human Diseases; Cancers
map05215	68	8	-1.21791	NA	Prostate cancer	Human Diseases; Cancers
map05216	28	1	-0.255953	NA	Thyroid cancer	Human Diseases; Cancers
map05217	42	1	2.16113	Control	Basal cell carcinoma	Human Diseases; Cancers
map05218	38	2	-0.434119	NA	Melanoma	Human Diseases; Cancers
map05219	34	3	-1.16114	NA	Bladder cancer	Human Diseases; Cancers
map05220	53	3	-0.513565	NA	Chronic myeloid leukemia	Human Diseases; Cancers
map05221	45	3	-0.518705	NA	Acute myeloid leukemia	Human Diseases; Cancers
map05222	65	3	-0.874244	NA	Small cell lung cancer	Human Diseases; Cancers
map05223	41	5	-0.765819	NA	Non-small cell lung cancer	Human Diseases; Cancers
map05310	20	0	NA	NA	Asthma	Human Diseases; Immune diseases
map05320	25	0	NA	NA	Autoimmune thyroid disease	Human Diseases; Immune diseases
map05322	45	6	-0.722522	NA	Systemic lupus erythematosus	Human Diseases; Immune diseases
map05323	65	8	-0.964989	NA	Rheumatoid arthritis	Human Diseases; Immune diseases
map05330	22	0	NA	NA	Allograft rejection	Human Diseases; Immune diseases
map05332	18	0	NA	NA	Graft-versus-host disease	Human Diseases; Immune diseases
map05340	35	2	0.779151	NA	Primary immunodeficiency	Human Diseases; Immune diseases
map05410	75	4	-0.234614	NA	Hypertrophic cardiomyopathy (HCM)	Human Diseases; Cardiovascular diseases
map05412	65	1	-0.219902	NA	Arrhythmogenic right ventricular cardiomyopathy (ARVC)	Human Diseases; Cardiovascular diseases
map05414	82	2	-0.517307	NA	Dilated cardiomyopathy	Human Diseases; Cardiovascular diseases
map05416	38	2	-0.199228	NA	Viral myocarditis	Human Diseases; Cardiovascular diseases
