# Supplementary material for: Gut dysbiosis contributes to the development of Budd-Chiari syndrome through immune imbalance
Source: mSystems. 2024 Aug 21;9(9):e00794-24. doi: 10.1128/msystems.00794-24 (PMC11406926; doi:10.1128/msystems.00794-24)
Supplement: Table S3 — Quality assessment data of fecal samples. [file msystems.00794-24-s0004.xlsx]

## Sheet: Sheet1
Supplementary Table 3: the Quality assessment data of fecal samples from a total of 20 mice in two groups
Sample	Raw Reads	Clean Reads	Effective Reads	AvgLen(bp)	GC(%)	Effective(%)
Control_1	100448	81250	75699	422	54.6	75.36
Control_2	104095	82761	76822	423	55.18	73.8
Control_3	118053	95523	87947	421	54.98	74.5
Control_4	110167	88989	82012	423	54.8	74.44
Control_5	122033	96912	91052	423	54.57	74.61
Control_6	116052	92290	85943	422	55.77	74.06
Control_7	108298	85880	77762	416	54.74	71.8
Control_8	99673	80237	70958	422	54.32	71.19
Control_9	106311	85471	76732	421	55.04	72.18
Control_10	82254	64666	60589	426	53.16	73.66
B-CS_1	119726	94669	81620	420	53.56	68.17
B-CS_2	115035	91648	84295	419	53.66	73.28
B-CS_3	133529	104732	90072	418	52.4	67.46
B-CS_4	136699	108384	94022	420	52.81	68.78
B-CS_5	118650	95192	83660	423	52.9	70.51
B-CS_6	106735	86371	76472	420	53.82	71.65
B-CS_7	120741	96404	83340	421	53.55	69.02
B-CS_8	103927	84219	71781	420	52.63	69.07
B-CS_9	106937	85359	73525	420	53.32	68.76
B-CS_10	110719	88476	79244	421	53.88	71.57
