# Supplementary material for: Gut dysbiosis contributes to the development of Budd-Chiari syndrome through immune imbalance
Source: mSystems. 2024 Aug 21;9(9):e00794-24. doi: 10.1128/msystems.00794-24 (PMC11406926; doi:10.1128/msystems.00794-24)
Supplement: Table S4 — Basic mouse data. [file msystems.00794-24-s0005.xlsx]

## Sheet: sheet1
Supplementary Table 4：Basic data of 20 mice in total in two groups
	Weight (g)		Abdominal circumference (cm)
	B-CS FMT mice	Control FMT mice	B-CS FMT mice	Control FMT mice
1	28	29	10	12
2	29	29	12	11
3	28	29	11	10
4	30	30	12	9
5	31	32	11	10
6	29	30	11	9
7	28	28	10	10
8	27	29	9	11
9	31	30	12	13
10	27	21	10	10
